# Supplementary material for: Preparation, Characterization, and Evaluation of Liposomes Containing Oridonin from Rabdosia rubescens
Source: Molecules. 2022 Jan 27;27(3):860. doi: 10.3390/molecules27030860 (PMC8839758; doi:10.3390/molecules27030860)
Supplement: Supplementary file 1 [file molecules-27-00860-s001.zip]

Archive with 1 entries (1 files):
- molecules-1535779-supplementary.pdf
